# Supplementary material for: Adaptive vs. Conventional Deep Brain Stimulation: One-Year Subthalamic Recordings and Clinical Monitoring in a Patient with Parkinson’s Disease
Source: Bioengineering (Basel). 2024 Sep 30;11(10):990. doi: 10.3390/bioengineering11100990 (PMC11504236; doi:10.3390/bioengineering11100990)
Supplement: Supplementary file 1 [file bioengineering-11-00990-s001.zip]

Archive with 1 entries (1 files):
- bioengineering-3164948-supplementary.pdf
